# Supplementary material for: 2,2′,4,4′,6,6′-Hexamethyl­biphenyl-3,3′,5,5′-tetra­yltetra­methyl­ene tetra­acetate
Source: Acta Crystallogr Sect E Struct Rep Online. 2009 May 20;65(Pt 6):o1355. doi: 10.1107/S1600536809018261 (PMC2969695; doi:10.1107/S1600536809018261)
Supplement: Supplementary file 2 [file e-65-o1355-Isup2.hkl]

#
# h,k,l, Fc-squared, Fo-squared, sigma(Fo-squared) and status flag
#
data_I
_shelx_title ' h in Iba2'
_shelx_refln_list_code          4
_shelx_F_calc_maximum      202.00
_exptl_crystal_F_000      1128.00
_reflns_d_resolution_high  0.7679
 
loop_
 _symmetry_equiv_pos_as_xyz
 'x, y, z'
 '-x, -y, z'
 '-x, y, z+1/2'
 'x, -y, z+1/2'
 'x+1/2, y+1/2, z+1/2'
 '-x+1/2, -y+1/2, z+1/2'
 '-x+1/2, y+1/2, z+1'
 'x+1/2, -y+1/2, z+1'
 
_cell_length_a    15.3356
_cell_length_b    12.6576
_cell_length_c    14.7549
_cell_angle_alpha  90.000
_cell_angle_beta   90.000
_cell_angle_gamma  90.000
 
_shelx_F_squared_multiplier     1.000
 
loop_
 _refln_index_h
 _refln_index_k
 _refln_index_l
 _refln_F_squared_calc
 _refln_F_squared_meas
 _refln_F_squared_sigma
 _refln_observed_status
   2   0   0     8476.55    10795.61    524.35 o
   4   0   0    15421.01    15302.94    740.78 o
   6   0   0      619.01      662.41     26.67 o
   8   0   0     2742.95     3005.64    108.17 o
  10   0   0     3367.65     3277.47     97.71 o
  12   0   0      577.16      572.23     42.30 o
  14   0   0      118.75       84.08     18.58 o
  16   0   0       71.62       58.34     18.15 o
  18   0   0       15.25        2.83     15.06 o
   3   1   0    13360.98    13832.14    390.57 o
   5   1   0       83.03      161.35      5.66 o
   7   1   0      894.52     1045.26     25.56 o
   9   1   0        6.64        6.69      4.17 o
  11   1   0      503.91      521.68     20.69 o
  13   1   0      309.76      282.83     20.62 o
  15   1   0       27.30       38.59     12.91 o
  17   1   0        2.97        4.55     13.45 o
  19   1   0       19.27        4.68     10.93 o
   0   2   0    18095.33    18757.40    909.02 o
   2   2   0      613.25      670.66     20.78 o
   4   2   0      625.12      557.44     14.23 o
   6   2   0     3677.69     3675.16     93.15 o
   8   2   0      552.82      478.28     13.65 o
  10   2   0       22.16       18.20      3.52 o
  12   2   0       93.13       52.33     10.69 o
  14   2   0       29.73       36.68     11.00 o
  16   2   0        3.33        6.78     17.89 o
  18   2   0        7.75       -1.53     14.99 o
   1   3   0    25048.86    25126.53    704.87 o
   3   3   0     7541.80     7494.28    165.41 o
   5   3   0       58.36       66.34      3.99 o
   7   3   0      159.85      174.48      7.07 o
   9   3   0       83.22       71.67      4.76 o
  11   3   0        0.58       -1.22      4.63 o
  13   3   0      827.08      886.01     42.68 o
  15   3   0      140.79      139.69     17.09 o
  17   3   0       10.09       -9.50      9.50 o
  19   3   0        0.23        9.46     11.15 o
   0   4   0    25203.19    25456.69   1232.10 o
   2   4   0       25.56       27.27      4.18 o
   4   4   0      953.23      722.63     18.60 o
   6   4   0     1634.90     1217.36     29.92 o
   8   4   0      140.37      157.32      7.97 o
  10   4   0        5.45        3.92      4.69 o
  12   4   0      346.72      282.35     15.88 o
  14   4   0      852.37      837.36     89.62 o
  16   4   0        5.19       11.92     10.64 o
  18   4   0        0.03        2.46     11.57 o
   1   5   0       55.14       54.72      8.70 o
   3   5   0     3934.76     4171.11    120.51 o
   5   5   0     2085.05     1834.27     43.57 o
   7   5   0       89.52      138.21      6.88 o
   9   5   0      166.42      155.65      7.82 o
  11   5   0     1350.28     1218.78     41.99 o
  13   5   0      853.09      940.41     66.60 o
  15   5   0       51.20       70.88     34.88 o
  17   5   0        3.88        0.24     10.33 o
  19   5   0       36.92       39.03     15.51 o
   0   6   0      354.97      298.66     23.89 o
   2   6   0     1635.17     1682.45     51.54 o
   4   6   0        4.22       14.67      9.27 o
   6   6   0     1011.46     1091.37     36.05 o
   8   6   0       28.78       34.08      5.05 o
  10   6   0       36.49       52.42      6.94 o
  12   6   0        0.95       -3.22      6.94 o
  14   6   0       78.57      121.21     16.41 o
  16   6   0      117.23       94.98     18.40 o
  18   6   0       37.15       25.26     18.85 o
   1   7   0      802.98      730.87     25.49 o
   3   7   0       23.04       17.72      5.48 o
   5   7   0      148.92      111.50      8.76 o
   7   7   0      632.46      614.63     23.68 o
   9   7   0      235.36      274.23     13.89 o
  11   7   0        0.57        2.33      9.55 o
  13   7   0       14.55       -7.41      8.85 o
  15   7   0       21.75        8.38     10.85 o
  17   7   0      136.79       98.87     35.33 o
   0   8   0        9.64       10.31      5.50 o
   2   8   0      168.58      230.82     12.48 o
   4   8   0      454.90      431.67     18.57 o
   6   8   0      199.31      116.46      9.90 o
   8   8   0       64.40       47.89      8.40 o
  10   8   0       31.38       22.28     14.71 o
  12   8   0        8.13        0.02      7.85 o
  14   8   0        3.70       18.02     10.96 o
  16   8   0        0.78       -3.20     11.26 o
   1   9   0       19.32       27.47      8.32 o
   3   9   0        3.33       -3.64      5.54 o
   5   9   0       97.68      101.04      9.94 o
   7   9   0      154.53      193.01     13.86 o
   9   9   0       11.33       19.16     10.71 o
  11   9   0       29.79       44.81     12.90 o
  13   9   0       11.60        3.36     11.00 o
  15   9   0       17.16       17.42     19.52 o
   0  10   0        6.82        8.65      6.89 o
   2  10   0      149.48      133.79     11.22 o
   4  10   0       27.69       22.86      7.92 o
   6  10   0        2.49       12.72     13.04 o
   8  10   0        9.18       15.15      8.09 o
  10  10   0        0.47       -9.74      9.74 o
  12  10   0       15.93       10.75     19.13 o
  14  10   0        0.73      -11.77     11.86 o
   1  11   0       60.88       59.44      7.51 o
   3  11   0      233.01      214.52     14.48 o
   5  11   0      498.02      463.83     22.28 o
   7  11   0       33.02       38.78      9.61 o
   9  11   0       28.19       20.50     11.87 o
  11  11   0        1.17       -6.35     10.80 o
  13  11   0        1.16       12.51     13.10 o
   0  12   0       69.41       60.18     14.69 o
   2  12   0       43.06       40.28      8.98 o
   4  12   0      108.91       92.03     11.38 o
   6  12   0      139.51      133.26     13.35 o
   8  12   0        0.77        6.66     10.68 o
  10  12   0        5.92       19.02     13.11 o
  12  12   0        0.06        2.72     12.86 o
   1  13   0        7.56        2.72      7.61 o
   3  13   0        3.39       11.93      8.23 o
   5  13   0        1.98        5.56      8.73 o
   7  13   0       21.04       33.69     12.61 o
   9  13   0        0.97       -4.71     11.31 o
  11  13   0        3.04       40.89     14.84 o
   0  14   0       16.52       31.66     18.06 o
   2  14   0        1.05        6.90     11.22 o
   4  14   0       11.85       13.20     12.35 o
   6  14   0        1.14       10.46     11.81 o
   8  14   0        7.25       -0.99     21.15 o
   1  15   0        1.30       15.35     13.45 o
   3  15   0        2.50       13.49     12.42 o
   5  15   0        0.89        9.47     17.07 o
   0  16   0        7.34      -16.30     17.50 o
   2  16   0        7.20       32.30     21.23 o
   4  16   0        0.04       -2.57     18.88 o
   2   1   1     2842.08     3068.97     75.06 o
   4   1   1     2251.41     1863.79     50.94 o
   6   1   1     3270.81     2844.78     47.94 o
   8   1   1     3476.11     3391.41     54.57 o
  10   1   1      338.44      337.56     10.30 o
  12   1   1     1003.23     1086.50     29.44 o
  14   1   1      333.63      324.78     16.19 o
  16   1   1       50.58       41.41      8.62 o
  18   1   1       10.74        8.69      7.91 o
   1   2   1    15593.05    15718.52    341.13 o
   3   2   1      346.16      246.37     14.96 o
   5   2   1     3022.97     3419.43     60.33 o
   7   2   1     3943.88     4091.18     65.32 o
   9   2   1      725.71      684.07     13.73 o
  11   2   1      272.88      305.33      8.83 o
  13   2   1       26.26       22.65      6.80 o
  15   2   1       90.24       97.99     10.51 o
  17   2   1        8.88        4.35      7.01 o
  19   2   1        9.13        6.54      7.79 o
   2   3   1    15487.03    15323.24    306.20 o
   4   3   1      597.67      758.03     18.87 o
   6   3   1      748.41      553.97     25.58 o
   8   3   1      574.26      659.05     12.62 o
  10   3   1      104.62       98.45      5.67 o
  12   3   1        9.40        9.84      5.03 o
  14   3   1      116.31      102.06     10.37 o
  16   3   1       12.24       12.89      9.03 o
  18   3   1        0.90       -7.02      7.02 o
   1   4   1    15820.77    15269.69    332.39 o
   3   4   1     1370.91     1012.14     26.27 o
   5   4   1     1962.38     1902.11     33.18 o
   7   4   1      316.27      322.11      7.96 o
   9   4   1      100.47      118.87      4.76 o
  11   4   1       39.54       38.09      4.49 o
  13   4   1      160.09      145.54     16.48 o
  15   4   1      141.22      140.63     11.91 o
  17   4   1        4.68        8.87      7.49 o
  19   4   1       35.60       42.00     10.73 o
   2   5   1     2421.51     2520.85     57.39 o
   4   5   1     4399.76     5032.54     95.37 o
   6   5   1     2079.69     2196.36     38.50 o
   8   5   1      672.78      580.47     12.61 o
  10   5   1       12.71       16.85      3.75 o
  12   5   1      295.45      317.73     12.48 o
  14   5   1      680.91      683.82     25.92 o
  16   5   1       36.01       47.79     15.47 o
  18   5   1        5.84        9.75      8.15 o
   1   6   1     1415.25     1255.41     30.75 o
   3   6   1      231.86      278.59      8.99 o
   5   6   1      740.74      920.12     20.40 o
   7   6   1      588.37      708.41     14.94 o
   9   6   1      314.71      325.75     10.64 o
  11   6   1      214.21      202.11      9.96 o
  13   6   1       77.69       80.57      8.45 o
  15   6   1       31.24       38.32      8.83 o
  17   6   1       18.75       13.56      8.30 o
   2   7   1     1074.03      985.12     25.50 o
   4   7   1      271.10      181.54     11.53 o
   6   7   1       26.79       16.80      4.14 o
   8   7   1      213.97      247.17      8.47 o
  10   7   1       53.10       63.31      7.06 o
  12   7   1       45.68       39.05      6.73 o
  14   7   1       45.33       31.16      7.47 o
  16   7   1       62.39       75.52     10.92 o
  18   7   1       65.23       77.41     12.24 o
   1   8   1      268.15      286.22     11.09 o
   3   8   1      114.05      102.33      6.38 o
   5   8   1       57.26       69.05      6.08 o
   7   8   1       93.70      106.66      7.02 o
   9   8   1      282.77      302.71     13.13 o
  11   8   1       31.88       33.87      7.16 o
  13   8   1       21.70       27.77      6.84 o
  15   8   1        5.95       23.73      8.85 o
  17   8   1        4.37        8.08      8.85 o
   2   9   1      144.78      125.64      7.65 o
   4   9   1       26.69       44.06      5.48 o
   6   9   1        0.76       -1.71      4.36 o
   8   9   1      103.87      103.90      8.77 o
  10   9   1       43.64       57.86      9.37 o
  12   9   1        7.28       20.53      8.58 o
  14   9   1        4.28        8.64      8.51 o
  16   9   1       13.30       21.36     10.61 o
   1  10   1      338.79      311.59     12.86 o
   3  10   1       53.15       50.36      5.96 o
   5  10   1       60.37       61.46      6.94 o
   7  10   1      150.84      150.36     10.83 o
   9  10   1       47.81       32.45      8.68 o
  11  10   1        6.31        6.55      7.99 o
  13  10   1        1.76       -7.31      7.79 o
  15  10   1       10.81       10.31     18.06 o
   2  11   1      140.92      105.15     10.41 o
   4  11   1      100.00      125.32      8.44 o
   6  11   1       36.37       22.50      6.28 o
   8  11   1       13.28        6.38      6.81 o
  10  11   1        8.17        4.81      8.52 o
  12  11   1       19.80       14.31      8.96 o
  14  11   1        9.58       15.34     11.70 o
   1  12   1        8.86        7.65      5.29 o
   3  12   1       43.86       34.10      6.16 o
   5  12   1      117.01      149.02      9.47 o
   7  12   1       24.41       20.08      7.33 o
   9  12   1       12.97       23.51      8.92 o
  11  12   1        8.10        6.54      8.65 o
  13  12   1       14.25       23.39     10.55 o
   2  13   1        6.55       -0.47      5.46 o
   4  13   1       11.53        5.75      6.76 o
   6  13   1        9.22       18.42      7.40 o
   8  13   1       11.63       -1.90      9.49 o
  10  13   1        3.02       14.05     11.78 o
  12  13   1        3.84       18.88     15.08 o
   1  14   1        2.16       16.52      7.01 o
   3  14   1        0.49       12.34      7.10 o
   5  14   1        4.29       11.54      7.39 o
   7  14   1        1.25        5.96     10.12 o
   9  14   1        0.41       15.18     11.89 o
   2  15   1        2.56       24.85      9.67 o
   4  15   1        4.31       16.62      9.72 o
   6  15   1        3.03        9.27     17.25 o
   1  16   1        2.87        8.29     13.42 o
   3  16   1        0.84        2.84     12.66 o
   0   0   2     9977.76    10300.34    500.59 o
   2   0   2    40802.86    41482.01   1463.49 o
   4   0   2    12295.94    14186.00    346.06 o
   6   0   2      756.36      713.98     20.08 o
   8   0   2     2373.19     2827.37     73.30 o
  10   0   2      371.97      448.73     18.58 o
  12   0   2      378.07      386.41     15.41 o
  14   0   2       79.27       77.04     16.19 o
  16   0   2       81.12       65.74     13.44 o
  18   0   2       53.36       67.53     16.07 o
   1   1   2    15726.25    17541.65    489.23 o
   3   1   2     5169.19     6093.76    121.08 o
   5   1   2     1386.17     1273.60     23.90 o
   7   1   2      996.37     1199.22     21.60 o
   9   1   2     1351.96     1336.00     27.90 o
  11   1   2      200.56      173.03      7.04 o
  13   1   2      194.87      201.87     10.79 o
  15   1   2        9.72       22.33      7.42 o
  17   1   2        1.83        1.20      6.88 o
  19   1   2       17.22       23.46      8.99 o
   0   2   2      370.57      397.78     32.57 o
   2   2   2    18441.22    18151.14    362.09 o
   4   2   2     1251.53     1338.15     23.30 o
   6   2   2     3452.68     3253.16     54.89 o
   8   2   2     1061.33     1074.05     19.80 o
  10   2   2      238.54      208.82      6.88 o
  12   2   2      290.26      277.14     10.63 o
  14   2   2       41.94       30.79      7.61 o
  16   2   2        4.36       -0.26      7.02 o
  18   2   2        8.90        6.66      8.14 o
   1   3   2      843.35     1480.65     38.56 o
   3   3   2      803.53      564.09     12.31 o
   5   3   2      199.33      197.98     14.62 o
   7   3   2     1163.42     1197.23     20.79 o
   9   3   2        8.25        4.49      2.15 o
  11   3   2      334.28      371.21     11.15 o
  13   3   2      199.64      177.35     14.59 o
  15   3   2      108.95       92.78     17.64 o
  17   3   2       59.51       55.53     10.50 o
  19   3   2        6.48       12.89      8.47 o
   0   4   2     5677.04     5441.44    189.22 o
   2   4   2      183.90      403.68     36.62 o
   4   4   2     1457.10     1337.99     25.21 o
   6   4   2      731.46      818.56     15.86 o
   8   4   2      285.90      284.88      7.94 o
  10   4   2      173.40      146.14      8.61 o
  12   4   2      131.76      143.98      8.41 o
  14   4   2      189.00      200.46     21.97 o
  16   4   2       91.97      106.61     11.68 o
  18   4   2        4.75        0.92      7.46 o
   1   5   2     1955.91     2153.28     49.46 o
   3   5   2      541.44      708.35     16.94 o
   5   5   2      955.58      696.32     15.94 o
   7   5   2      274.77      258.13      7.31 o
   9   5   2      632.26      615.48     15.72 o
  11   5   2      735.21      767.30     17.86 o
  13   5   2       76.49       74.58      8.29 o
  15   5   2      216.65      224.80     14.80 o
  17   5   2       36.12       45.31      9.41 o
   0   6   2     4039.87     3753.31    109.10 o
   2   6   2     2749.86     2740.35     57.34 o
   4   6   2      190.87      177.47      7.18 o
   6   6   2       20.81       21.85      3.29 o
   8   6   2      405.68      436.58     11.65 o
  10   6   2      348.46      326.54     10.34 o
  12   6   2      515.84      485.61     18.07 o
  14   6   2       74.18       76.71      8.84 o
  16   6   2       55.02       68.67     10.37 o
  18   6   2       22.95       20.67      9.71 o
   1   7   2     1308.50     1273.23     28.85 o
   3   7   2      111.30      131.50      6.37 o
   5   7   2      670.50      667.56     16.31 o
   7   7   2       95.90      101.78      6.71 o
   9   7   2      104.15      113.91      6.87 o
  11   7   2       78.36       69.54      7.74 o
  13   7   2      103.34      117.12      9.87 o
  15   7   2       38.64       24.09      8.32 o
  17   7   2       28.27       35.37      9.59 o
   0   8   2      861.43      796.14     27.90 o
   2   8   2       54.46       46.36      4.67 o
   4   8   2        6.51        9.01      2.93 o
   6   8   2       27.85       27.77      4.89 o
   8   8   2       26.95       26.09      5.47 o
  10   8   2       33.72       27.92      5.38 o
  12   8   2       22.34       21.75      7.09 o
  14   8   2        3.31       -5.18      6.32 o
  16   8   2        1.90        3.75      8.26 o
   1   9   2      153.04      181.69      7.77 o
   3   9   2      464.71      502.38     14.97 o
   5   9   2      136.36      159.80      8.29 o
   7   9   2       34.03       45.48      6.27 o
   9   9   2        1.65       -0.49      5.78 o
  11   9   2      148.66      180.34     16.65 o
  13   9   2        0.76       -6.06      8.83 o
  15   9   2        1.32       10.99     10.42 o
   0  10   2      914.81      849.65     32.38 o
   2  10   2      100.47       87.51      6.90 o
   4  10   2       33.64       35.65      6.96 o
   6  10   2       12.14       -5.02      5.02 o
   8  10   2       50.13       57.04      7.90 o
  10  10   2       21.35       21.15      8.61 o
  12  10   2        5.49       10.42     10.23 o
  14  10   2       21.88       49.35     13.05 o
   1  11   2      143.77      153.20     10.05 o
   3  11   2      291.20      302.01     18.06 o
   5  11   2      174.15      187.46     10.97 o
   7  11   2       33.52       21.41      7.08 o
   9  11   2       76.91       86.21     10.71 o
  11  11   2        1.88       -7.87      9.69 o
  13  11   2        3.20       -9.01     10.58 o
   0  12   2       58.61       50.15      9.67 o
   2  12   2        7.58        7.19      6.22 o
   4  12   2       61.13       58.75      9.34 o
   6  12   2       66.18       56.80      9.61 o
   8  12   2       37.83       41.75      9.90 o
  10  12   2        4.85       -7.56     15.30 o
  12  12   2        0.23       -0.65     10.82 o
   1  13   2        1.00       -0.52      5.48 o
   3  13   2        5.31       16.06      6.92 o
   5  13   2       36.87       39.71      8.10 o
   7  13   2       37.58       21.55      9.05 o
   9  13   2        0.24      -12.27     13.27 o
  11  13   2       10.09       10.64     12.25 o
   0  14   2       12.13       28.85      9.82 o
   2  14   2        1.04        4.18      5.96 o
   4  14   2        4.55       11.87      7.33 o
   6  14   2       11.56        9.09      8.24 o
   8  14   2        0.12       -7.45     11.74 o
  10  14   2        4.12       12.35     17.85 o
   1  15   2        1.45        5.15      7.79 o
   3  15   2        6.21       10.01      7.82 o
   5  15   2        1.18        2.13      8.89 o
   7  15   2        3.63       -9.82     16.04 o
   0  16   2        7.50        4.98     20.03 o
   2  16   2        3.22      -11.54     19.05 o
   2   1   3    38208.42    40940.66    755.11 o
   4   1   3     3367.79     3645.71     69.11 o
   6   1   3     2042.87     2451.44     44.48 o
   8   1   3      165.53      187.04      7.34 o
  10   1   3     1347.85     1363.89     29.41 o
  12   1   3      310.17      275.96      9.79 o
  14   1   3      384.45      377.90     17.75 o
  16   1   3       32.17       27.02      9.15 o
  18   1   3       28.08       20.92      8.45 o
   1   2   3    21565.92    22213.39    411.08 o
   3   2   3     4416.49     5155.24     90.47 o
   5   2   3     1796.93     1982.94     36.43 o
   7   2   3     1776.88     1749.64     32.98 o
   9   2   3       59.16       50.75      5.08 o
  11   2   3      460.02      384.04     16.72 o
  13   2   3       91.30       86.71      6.90 o
  15   2   3       72.91       79.14      9.92 o
  17   2   3       27.60        6.81      7.48 o
  19   2   3       16.33       -4.36      8.09 o
   2   3   3     5631.65     5716.13    115.68 o
   4   3   3     1924.04     2343.30     45.38 o
   6   3   3     1579.54     1696.37     29.89 o
   8   3   3       87.50      111.37      6.48 o
  10   3   3       34.94       38.55      4.44 o
  12   3   3       78.67       73.72      6.44 o
  14   3   3      219.64      229.05     11.94 o
  16   3   3      147.11      147.23     19.21 o
  18   3   3       39.36       63.80     10.80 o
   1   4   3     2255.63     2035.61     82.15 o
   3   4   3     6351.14     6110.10    107.38 o
   5   4   3       33.39       18.97      4.68 o
   7   4   3      676.87      686.77     16.54 o
   9   4   3      835.49      902.54     19.32 o
  11   4   3      133.69      135.22      7.06 o
  13   4   3      712.81      693.62     22.37 o
  15   4   3      106.93       99.54     10.93 o
  17   4   3        9.50       31.04      8.64 o
  19   4   3       61.23       66.96     11.36 o
   2   5   3      635.21      707.96     15.84 o
   4   5   3     1988.77     2306.91     45.37 o
   6   5   3      544.14      580.46     17.65 o
   8   5   3      168.41      222.60      8.12 o
  10   5   3      195.97      167.49      7.00 o
  12   5   3      770.73      798.15     24.50 o
  14   5   3       46.53       57.92      7.89 o
  16   5   3        1.57        2.15      7.71 o
  18   5   3        7.06        0.94      7.98 o
   1   6   3      571.99      574.00     23.95 o
   3   6   3      961.57      941.25     20.67 o
   5   6   3        0.80        1.84      2.79 o
   7   6   3      106.24      136.78      6.37 o
   9   6   3      646.13      634.40     15.46 o
  11   6   3       63.28       63.78      5.69 o
  13   6   3       24.81       26.51      9.28 o
  15   6   3       46.00       58.47      9.60 o
  17   6   3       17.02       23.32      8.97 o
   2   7   3      587.73      686.05     17.42 o
   4   7   3      186.85      172.32      6.89 o
   6   7   3      281.67      249.44      9.56 o
   8   7   3      276.49      251.60      9.40 o
  10   7   3       16.10       15.66      5.22 o
  12   7   3       82.70      100.81      8.90 o
  14   7   3       62.91       64.24      8.73 o
  16   7   3        1.07       -5.99      7.52 o
   1   8   3       11.64        6.60      5.02 o
   3   8   3      830.18      750.80     19.40 o
   5   8   3       49.18       32.64      4.55 o
   7   8   3      220.01      206.44      9.57 o
   9   8   3      401.51      405.17     14.24 o
  11   8   3      106.56      111.32      8.35 o
  13   8   3       36.93       38.37     10.79 o
  15   8   3       12.32       16.74      8.88 o
  17   8   3        6.86       12.99     11.18 o
   2   9   3      240.12      261.33     10.19 o
   4   9   3       14.23       17.94      5.71 o
   6   9   3       19.83       21.63      5.17 o
   8   9   3        6.68        9.88      5.29 o
  10   9   3        2.31        3.39      5.67 o
  12   9   3       11.34        5.76      8.02 o
  14   9   3        2.40       12.26      9.76 o
  16   9   3        0.46        0.79     12.50 o
   1  10   3       73.81       77.15      7.81 o
   3  10   3       78.20       78.09      8.03 o
   5  10   3        9.90       -2.94      5.51 o
   7  10   3       26.27        9.34      7.01 o
   9  10   3       36.53       28.13      7.20 o
  11  10   3        9.31       11.66      8.56 o
  13  10   3        2.23       15.77     10.25 o
  15  10   3        2.42        2.19     16.47 o
   2  11   3       61.90       49.66      7.44 o
   4  11   3       36.93       35.91      7.49 o
   6  11   3       82.84       93.70     14.02 o
   8  11   3       17.47       19.73      8.15 o
  10  11   3        6.69        1.90      9.75 o
  12  11   3       21.26       18.42     14.22 o
  14  11   3       21.84       12.41     15.54 o
   1  12   3        1.88        3.44      5.54 o
   3  12   3       23.75       29.23      6.86 o
   5  12   3        5.35       -2.52      6.22 o
   7  12   3       17.72       16.41      8.72 o
   9  12   3       21.36       18.55      9.05 o
  11  12   3        6.77       15.32     11.90 o
  13  12   3        1.72        2.79     19.30 o
   2  13   3       35.69       19.08      7.17 o
   4  13   3        1.55       19.85      7.06 o
   6  13   3       12.07       14.30      8.64 o
   8  13   3       22.75        6.59      8.87 o
  10  13   3        1.50       -4.08     10.27 o
   1  14   3        1.05       10.43      6.30 o
   3  14   3        4.26        5.87      7.16 o
   5  14   3        5.38       10.87      8.57 o
   7  14   3        4.70        1.89      9.64 o
   9  14   3        1.52       -5.95     12.97 o
   2  15   3        6.61        1.45      6.76 o
   4  15   3        1.94       21.78     14.68 o
   6  15   3        2.19       23.53     13.13 o
   1  16   3        0.69       32.85     13.85 o
   3  16   3        0.10       10.01     12.77 o
   0   0   4    24543.02    21729.89    761.40 o
   2   0   4     3555.56     4200.21    104.79 o
   4   0   4     5217.46     5362.12    143.49 o
   6   0   4     8843.68    10796.54    239.21 o
   8   0   4      920.10     1019.82     63.11 o
  10   0   4       99.07       88.75      7.21 o
  12   0   4      391.21      431.59     19.56 o
  14   0   4      744.77      819.78     36.27 o
  16   0   4       38.65       42.72     12.91 o
  18   0   4        4.84        5.39     10.43 o
   1   1   4       57.44       66.40      3.68 o
   3   1   4     5900.91     6756.30    111.12 o
   5   1   4     6926.24     7537.19    132.33 o
   7   1   4     1102.52      838.98     17.27 o
   9   1   4      366.42      308.38     13.04 o
  11   1   4      139.35      112.55      6.34 o
  13   1   4      439.90      443.69     12.66 o
  15   1   4       32.86       46.68      8.74 o
  17   1   4       45.11       44.81      9.45 o
  19   1   4       16.06       27.49      9.85 o
   0   2   4     4424.02     4207.76    121.67 o
   2   2   4     1468.07     1580.99     36.72 o
   4   2   4     5264.46     6169.96    102.10 o
   6   2   4      373.78      485.40     11.14 o
   8   2   4      465.52      380.02      9.74 o
  10   2   4      112.32      101.60      6.09 o
  12   2   4      107.87       99.22      6.54 o
  14   2   4       72.95       85.61     11.39 o
  16   2   4       96.45      108.52     11.61 o
  18   2   4       37.97       29.19      9.91 o
   1   3   4     2238.86     1851.24     39.24 o
   3   3   4     2555.56     2503.89     49.38 o
   5   3   4     3594.91     3522.32     67.53 o
   7   3   4      478.56      496.72     16.22 o
   9   3   4     1224.23     1339.96     26.72 o
  11   3   4       56.65       46.38      5.02 o
  13   3   4      347.34      360.90     12.28 o
  15   3   4        1.75        8.07      8.30 o
  17   3   4       15.89        7.36      7.53 o
  19   3   4        5.99       10.32      9.14 o
   0   4   4     4485.49     4343.73    126.65 o
   2   4   4      701.95      678.16     14.94 o
   4   4   4      669.00      752.40     15.36 o
   6   4   4     2337.05     2424.95     44.65 o
   8   4   4      418.31      383.02     10.18 o
  10   4   4      198.72      222.56     10.90 o
  12   4   4      632.80      642.98     17.34 o
  14   4   4      101.20      100.28      9.38 o
  16   4   4      140.80      123.71     12.11 o
  18   4   4       16.94       28.83      9.20 o
   1   5   4      432.80      270.43      8.82 o
   3   5   4     2083.28     2080.71     41.26 o
   5   5   4      639.68      572.96     12.78 o
   7   5   4      970.99     1045.35     25.15 o
   9   5   4      204.48      221.69      7.95 o
  11   5   4       50.74       50.92      6.17 o
  13   5   4       74.31       75.47      7.45 o
  15   5   4       43.75       32.93      9.12 o
  17   5   4       28.47        9.15      7.72 o
   0   6   4     4792.05     5375.21    135.34 o
   2   6   4      540.67      561.13     13.79 o
   4   6   4      656.41      723.72     16.80 o
   6   6   4      357.73      376.28      9.91 o
   8   6   4      450.59      452.18     12.92 o
  10   6   4      425.36      423.29     12.17 o
  12   6   4      344.09      334.30     14.37 o
  14   6   4       16.39       19.52      6.70 o
  16   6   4       27.53       17.30      8.56 o
  18   6   4        5.99       13.97     10.94 o
   1   7   4       13.95        7.96      2.93 o
   3   7   4      107.83      142.56     10.76 o
   5   7   4      111.43      128.21      6.29 o
   7   7   4      680.79      641.04     19.83 o
   9   7   4      117.53      125.64      7.16 o
  11   7   4      174.40      176.43     10.06 o
  13   7   4       48.60       47.23     10.27 o
  15   7   4        6.10        3.96     10.35 o
  17   7   4        1.61        1.82     10.39 o
   0   8   4      475.13      658.63     31.20 o
   2   8   4      428.29      417.35     14.48 o
   4   8   4       77.37       78.58      5.61 o
   6   8   4       51.97       53.71      5.39 o
   8   8   4       79.06       66.98      7.21 o
  10   8   4      118.07      124.54      8.63 o
  12   8   4        5.87       10.44      8.46 o
  14   8   4        3.68       -2.51      9.45 o
  16   8   4        3.40        2.88     12.80 o
   1   9   4     1174.78     1071.87     29.23 o
   3   9   4        1.40        0.29      6.04 o
   5   9   4       33.73       29.23      5.96 o
   7   9   4      127.86      134.57      8.66 o
   9   9   4       67.77       71.27      8.01 o
  11   9   4       21.20        9.10      6.85 o
  13   9   4        2.22       -4.37      9.07 o
  15   9   4        3.81       15.86     11.26 o
   0  10   4      556.96      550.32     24.40 o
   2  10   4       65.20       76.04      7.83 o
   4  10   4        6.66       11.54      6.05 o
   6  10   4       49.94       67.97     11.01 o
   8  10   4       63.72       53.30      8.08 o
  10  10   4        8.86        3.41      6.62 o
  12  10   4        1.62        5.86      9.80 o
  14  10   4        2.73       -3.33     19.35 o
   1  11   4      116.69      102.98     12.09 o
   3  11   4       56.04       40.44      7.42 o
   5  11   4       22.68       28.90      7.10 o
   7  11   4       53.56       51.75     18.41 o
   9  11   4        4.89        8.60      7.83 o
  11  11   4        5.14       -2.08     10.05 o
  13  11   4       14.46        0.21     13.94 o
   0  12   4       31.06        4.11      8.54 o
   2  12   4        7.98        6.38      6.31 o
   4  12   4       18.38       25.28      7.30 o
   6  12   4       10.41       19.88      8.06 o
   8  12   4       16.68       21.60      8.76 o
  10  12   4       21.31       14.36     10.69 o
  12  12   4        4.26        8.21     14.10 o
   1  13   4       12.98       16.64      6.35 o
   3  13   4       11.00       13.90      7.38 o
   5  13   4       12.19       16.01      8.48 o
   7  13   4       39.98       44.59     10.47 o
   9  13   4        1.76        9.30      9.31 o
  11  13   4        8.13        9.51     14.30 o
   0  14   4        7.20        7.58      8.71 o
   2  14   4        0.66       -6.08      6.08 o
   4  14   4        0.55        4.21      8.39 o
   6  14   4        9.17       -0.09      8.55 o
   8  14   4        9.79        0.09     15.58 o
   1  15   4        0.28       -5.89      6.31 o
   3  15   4        9.27        9.87      7.39 o
   5  15   4        0.88        3.06     12.22 o
   7  15   4        3.49       15.33     13.61 o
   0  16   4        4.98       24.67     17.25 o
   2  16   4        0.22        8.82     10.06 o
   2   1   5     2781.18     3156.35     56.32 o
   4   1   5     3043.01     3028.39     57.98 o
   6   1   5     2598.67     2891.29     52.66 o
   8   1   5     3463.89     3478.16     68.22 o
  10   1   5      115.91      136.83      6.80 o
  12   1   5       61.48       73.91      5.60 o
  14   1   5      273.51      266.95     10.05 o
  16   1   5        5.34       12.99      7.54 o
  18   1   5       13.71        9.31      7.93 o
   1   2   5     2970.51     2822.92     58.62 o
   3   2   5      824.68      711.08     14.30 o
   5   2   5     1255.94     1298.32     24.73 o
   7   2   5      910.66     1042.01     21.06 o
   9   2   5      700.54      695.64     17.09 o
  11   2   5      140.29      111.86      6.71 o
  13   2   5      105.06       96.72      7.01 o
  15   2   5       21.21       24.84      6.03 o
  17   2   5       16.64       24.09     11.44 o
  19   2   5        1.91       -5.12      7.82 o
   2   3   5     2538.22     2504.91     45.53 o
   4   3   5      568.03      643.07     15.96 o
   6   3   5     1114.34     1174.52     25.01 o
   8   3   5      328.99      372.08      9.36 o
  10   3   5       81.68       89.81      5.89 o
  12   3   5      498.35      526.77     15.27 o
  14   3   5       62.62       63.58      7.15 o
  16   3   5       49.21       45.01      9.24 o
  18   3   5       39.91       34.59      9.69 o
   1   4   5     2626.14     2551.44     54.00 o
   3   4   5      969.51      911.52     19.49 o
   5   4   5      793.15      906.39     36.04 o
   7   4   5      260.74      242.71      8.19 o
   9   4   5       32.92       41.79      5.52 o
  11   4   5      221.04      230.88      9.48 o
  13   4   5       15.28        8.03      5.63 o
  15   4   5      100.73       83.30      9.15 o
  17   4   5       19.51       26.77      8.90 o
   2   5   5      544.87      473.40     11.76 o
   4   5   5       25.38       23.59      2.92 o
   6   5   5      455.43      388.69      9.83 o
   8   5   5      748.06      723.33     17.58 o
  10   5   5      274.87      270.09     10.15 o
  12   5   5      208.61      203.27     12.76 o
  14   5   5       19.83       23.09      6.11 o
  16   5   5        2.62       13.74      7.80 o
  18   5   5       11.36       19.35     11.01 o
   1   6   5      124.46      100.06      5.27 o
   3   6   5      368.00      435.50     11.50 o
   5   6   5        7.00        7.58      3.18 o
   7   6   5      256.38      278.22      9.41 o
   9   6   5      238.74      229.91      9.11 o
  11   6   5       45.03       40.41      6.40 o
  13   6   5        2.63       -3.39      5.91 o
  15   6   5        9.81       12.48      7.61 o
  17   6   5        3.15       16.34     10.32 o
   2   7   5      278.81      273.26      9.99 o
   4   7   5       47.22       51.76      5.29 o
   6   7   5      150.29      145.46      7.74 o
   8   7   5      114.64      119.63      7.66 o
  10   7   5      229.41      230.27     13.17 o
  12   7   5      104.67      135.64     10.22 o
  14   7   5        4.25       -2.18      8.23 o
  16   7   5        0.42       -7.94      8.07 o
   1   8   5      219.12      203.28      9.84 o
   3   8   5      237.25      224.15      9.64 o
   5   8   5       24.20       32.83      5.25 o
   7   8   5      145.47      149.38      9.79 o
   9   8   5       35.01       42.82      8.48 o
  11   8   5      112.91      129.70     10.06 o
  13   8   5       17.42        7.96      7.85 o
  15   8   5       31.07       46.13     12.21 o
   2   9   5      420.75      402.74     15.28 o
   4   9   5      135.25      133.30      8.40 o
   6   9   5      137.40      157.18     11.97 o
   8   9   5       22.41       20.68      6.78 o
  10   9   5        3.18        0.31      5.90 o
  12   9   5       13.38       14.18     13.88 o
  14   9   5        4.98      -11.85     11.85 o
   1  10   5       28.06       40.30      7.30 o
   3  10   5       35.95       43.52      7.21 o
   5  10   5       79.04      121.79     10.75 o
   7  10   5       63.65       58.04      8.37 o
   9  10   5       16.01       10.75      6.82 o
  11  10   5        7.61       -0.44      7.81 o
  13  10   5        2.50        0.58     12.47 o
   2  11   5      108.75      122.32      9.69 o
   4  11   5        3.91        2.17      8.17 o
   6  11   5       10.98       14.45      8.11 o
   8  11   5        3.72        6.40      7.63 o
  10  11   5        6.01        5.11     10.14 o
  12  11   5        4.55       -0.03     10.80 o
   1  12   5       30.83       20.48      7.56 o
   3  12   5       40.18       30.72      7.73 o
   5  12   5        6.34        7.77      7.77 o
   7  12   5        4.47        3.89      8.04 o
   9  12   5       46.72       47.46     10.52 o
  11  12   5       11.40        0.47     10.95 o
   2  13   5        5.96       19.42      7.53 o
   4  13   5        5.59       21.59      8.45 o
   6  13   5       10.22       13.76      9.19 o
   8  13   5       50.93       71.89     13.57 o
  10  13   5        4.51        6.23     19.05 o
   1  14   5        2.37        0.74      6.43 o
   3  14   5        2.53        1.65      8.48 o
   5  14   5        7.69       17.53     10.18 o
   7  14   5        8.51       10.81      9.32 o
   9  14   5        7.99       -4.60     15.87 o
   2  15   5        1.35        2.88      7.17 o
   4  15   5        5.48       23.67     12.97 o
   6  15   5        3.11       -4.63     18.32 o
   0   0   6      779.61      770.84     33.78 o
   2   0   6      364.13      281.56      8.85 o
   4   0   6     1272.30     1234.02     78.70 o
   6   0   6     1631.98     1665.74     51.30 o
   8   0   6        3.36        1.15      3.85 o
  10   0   6      361.16      332.70     28.16 o
  12   0   6      347.12      337.04     15.50 o
  14   0   6       20.02       14.43      7.55 o
  16   0   6       18.17       10.10     10.07 o
  18   0   6        4.72       18.96     12.83 o
   1   1   6       20.33       21.69      4.78 o
   3   1   6      461.57      571.88     19.69 o
   5   1   6     1308.10     1742.08     32.43 o
   7   1   6     1419.72     1591.13     30.67 o
   9   1   6      133.64      127.59      6.41 o
  11   1   6       45.12       57.01      5.19 o
  13   1   6      109.48       95.84      6.65 o
  15   1   6       39.33       46.11      7.62 o
  17   1   6       38.72       39.16      9.31 o
   0   2   6      480.18      678.43     58.51 o
   2   2   6      363.17      209.20      5.87 o
   4   2   6     3697.35     3780.89     63.74 o
   6   2   6      459.34      545.39     13.34 o
   8   2   6      793.13      827.14     19.43 o
  10   2   6      129.86      172.77     10.00 o
  12   2   6      109.51       81.05      6.60 o
  14   2   6        0.19       -1.23      4.08 o
  16   2   6       66.83       41.99      7.99 o
  18   2   6       29.48       29.70      9.54 o
   1   3   6      767.85     1068.18     24.35 o
   3   3   6     2011.83     2303.83     42.34 o
   5   3   6      757.56     1090.76     21.43 o
   7   3   6     3247.15     3119.14     61.34 o
   9   3   6       58.40       63.98      7.44 o
  11   3   6      703.49      740.20     19.14 o
  13   3   6        7.53       11.74      4.82 o
  15   3   6       15.62       12.36      5.96 o
  17   3   6        7.81        2.47      7.49 o
   0   4   6     1372.70     1737.81     53.83 o
   2   4   6      778.87      683.09     15.73 o
   4   4   6      516.93      438.62     10.10 o
   6   4   6     1209.95     1222.52     26.11 o
   8   4   6       86.03       84.38      5.40 o
  10   4   6     1035.72      978.20     23.24 o
  12   4   6       98.89      145.43      8.04 o
  14   4   6       72.44       87.03     12.09 o
  16   4   6        3.86        3.94      7.59 o
  18   4   6       27.55       45.72     12.21 o
   1   5   6     1526.20     1486.53     33.45 o
   3   5   6      373.77      339.64      9.42 o
   5   5   6      443.11      470.78     12.17 o
   7   5   6       83.00       67.77      5.52 o
   9   5   6       29.59       29.63      6.27 o
  11   5   6      361.45      319.63     12.55 o
  13   5   6       39.83       35.04      6.37 o
  15   5   6        0.43       -0.02      7.23 o
  17   5   6       16.47       18.91     10.76 o
   0   6   6      440.32      436.76     18.31 o
   2   6   6      682.86      669.02     17.59 o
   4   6   6       91.08       78.06      6.63 o
   6   6   6      378.34      351.09     11.80 o
   8   6   6      101.84       84.82      7.30 o
  10   6   6       59.16       73.31      7.60 o
  12   6   6       31.51       39.95      6.47 o
  14   6   6       42.32       43.55      8.07 o
  16   6   6       17.08       12.89     11.53 o
   1   7   6      118.42      149.04      7.68 o
   3   7   6       85.79       70.65      6.69 o
   5   7   6      724.85      682.30     22.31 o
   7   7   6      587.69      536.71     19.51 o
   9   7   6       43.15       27.42      8.05 o
  11   7   6       59.81       60.90      7.82 o
  13   7   6        2.50       -2.09      7.02 o
  15   7   6       10.95       27.20     10.46 o
   0   8   6      441.45      382.47     22.35 o
   2   8   6      515.06      593.89     17.30 o
   4   8   6      709.37      660.92     18.78 o
   6   8   6      399.36      375.59     17.56 o
   8   8   6      141.03      150.93      9.89 o
  10   8   6       40.65       35.24      8.32 o
  12   8   6        6.65       16.79      8.09 o
  14   8   6        6.70       15.59     10.20 o
  16   8   6        5.64       -2.12     13.44 o
   1   9   6      159.29      174.77     10.27 o
   3   9   6      187.31      190.30     10.04 o
   5   9   6      170.81      159.92     10.52 o
   7   9   6       13.85       17.13      6.52 o
   9   9   6       77.41       98.65      9.42 o
  11   9   6       61.37       66.71     10.34 o
  13   9   6       10.81       -4.06     10.12 o
  15   9   6        1.18        5.44     13.72 o
   0  10   6       60.06       68.29     10.40 o
   2  10   6       19.72       20.47      6.68 o
   4  10   6       80.06       99.46      9.02 o
   6  10   6        4.05        5.44      6.35 o
   8  10   6        9.46       19.57      7.22 o
  10  10   6        2.52        1.36      6.66 o
  12  10   6        5.21       -9.20      9.20 o
  14  10   6       21.84       24.28     20.33 o
   1  11   6       24.43        3.17      6.26 o
   3  11   6        5.81       -1.44      9.15 o
   5  11   6        2.37       11.63      8.01 o
   7  11   6        2.77       15.22      8.27 o
   9  11   6        2.74        8.75      7.30 o
  11  11   6        0.68       -8.26      8.26 o
  13  11   6        0.63       18.08     15.26 o
   0  12   6       39.95       46.61     10.85 o
   2  12   6        5.91        7.65      6.91 o
   4  12   6        0.49       -7.00      7.02 o
   6  12   6        0.67        3.61      7.88 o
   8  12   6        7.15        1.16      9.20 o
  10  12   6        9.39        8.26      9.02 o
  12  12   6       13.14       -2.87     18.92 o
   1  13   6        2.19        8.76      6.80 o
   3  13   6        3.40       14.84      8.24 o
   5  13   6        6.45        5.74      8.11 o
   7  13   6        3.00       10.13      9.06 o
   9  13   6        4.99       10.94     10.62 o
   0  14   6       30.53       41.61     12.05 o
   2  14   6        4.34       11.37      6.77 o
   4  14   6        4.21        5.17      9.07 o
   6  14   6        2.07        6.07      9.86 o
   8  14   6        3.39        0.38     13.27 o
   1  15   6        0.60       -1.86      8.84 o
   3  15   6        1.33       -2.25     10.30 o
   5  15   6        0.68       -8.54     19.73 o
   2   1   7       69.89       70.90      4.01 o
   4   1   7     2078.51     2220.38     36.56 o
   6   1   7      188.21      210.48      6.72 o
   8   1   7        6.52        5.60      3.17 o
  10   1   7      281.35      271.71      9.38 o
  12   1   7      245.96      233.33      9.85 o
  14   1   7        8.92       -0.36      4.46 o
  16   1   7        0.95       -1.84      5.22 o
  18   1   7       35.56       54.72     11.10 o
   1   2   7       45.83       75.13     13.95 o
   3   2   7     3848.24     3731.19     63.09 o
   5   2   7      188.27      223.76      5.62 o
   7   2   7      757.39      761.79     19.61 o
   9   2   7      122.53      139.14      9.50 o
  11   2   7       26.41       21.53      5.01 o
  13   2   7      110.60      116.58      8.30 o
  15   2   7       19.34       13.18      5.07 o
  17   2   7        5.45       16.31     11.69 o
   2   3   7     1695.57     1441.49     29.77 o
   4   3   7       63.29       51.25      3.40 o
   6   3   7      148.07      157.07     12.06 o
   8   3   7     1713.03     1681.02     38.62 o
  10   3   7      537.17      547.90     15.50 o
  12   3   7       65.77       69.44      6.39 o
  14   3   7       10.52        8.52      5.17 o
  16   3   7       13.55       18.61      7.13 o
  18   3   7       13.49       20.59     11.33 o
   1   4   7      516.88      476.02     13.17 o
   3   4   7      568.33      607.60     13.39 o
   5   4   7      221.19      165.73      6.71 o
   7   4   7       74.49       91.71      9.15 o
   9   4   7      894.66      885.26     30.83 o
  11   4   7      162.08      167.77     10.89 o
  13   4   7       16.18       12.53      5.60 o
  15   4   7        1.40       -3.31      6.36 o
  17   4   7        5.78        7.35      8.20 o
   2   5   7      371.52      401.86     11.15 o
   4   5   7      190.27      200.04      8.26 o
   6   5   7      481.73      502.60     16.02 o
   8   5   7        3.50        1.62      3.97 o
  10   5   7      246.25      240.47     11.74 o
  12   5   7       22.75       22.74      6.79 o
  14   5   7        8.45       17.16      6.12 o
  16   5   7        0.28       -7.96      7.96 o
   1   6   7       24.45       29.67      4.48 o
   3   6   7      128.83      111.53      6.51 o
   5   6   7       25.92       39.77      5.72 o
   7   6   7      213.29      226.28     12.51 o
   9   6   7        8.26        9.72      6.22 o
  11   6   7        2.29       -3.63      5.49 o
  13   6   7       27.84       40.59      7.44 o
  15   6   7        0.32       -4.54      6.58 o
  17   6   7        3.15        9.53      9.84 o
   2   7   7       62.62       70.13      6.18 o
   4   7   7        6.60        1.48      4.14 o
   6   7   7      541.82      591.35     19.42 o
   8   7   7      103.19       99.45      8.46 o
  10   7   7       63.43       75.86      9.52 o
  12   7   7        1.82        3.95      7.11 o
  14   7   7       19.36       35.27     10.65 o
  16   7   7       16.60       19.54     21.77 o
   1   8   7       37.87       31.37      5.62 o
   3   8   7      282.81      298.37     11.72 o
   5   8   7      192.11      186.26     10.72 o
   7   8   7       86.42      100.69      8.73 o
   9   8   7        4.01       -3.30      5.75 o
  11   8   7       11.11        4.82      7.21 o
  13   8   7       55.53       51.61     11.91 o
  15   8   7       16.36       -0.39     37.13 o
   2   9   7       92.81       95.17      7.90 o
   4   9   7       27.77       40.71      7.43 o
   6   9   7       26.49       16.22      6.68 o
   8   9   7       11.25        0.28      6.18 o
  10   9   7        9.17       19.00      8.33 o
  12   9   7        0.29        7.21      8.17 o
  14   9   7       26.18        3.64     11.32 o
   1  10   7       27.98       20.88      6.95 o
   3  10   7       93.76      101.42      9.15 o
   5  10   7       19.10       12.54      6.64 o
   7  10   7       53.15       41.45      8.08 o
   9  10   7       11.69        8.63      7.04 o
  11  10   7        3.07        0.02      8.01 o
  13  10   7        1.35        7.10     13.74 o
   2  11   7       33.32       32.07      7.60 o
   4  11   7       13.73       17.48      7.66 o
   6  11   7       30.93       39.95      8.22 o
   8  11   7       18.56       17.66      7.75 o
  10  11   7        2.27       -7.53      8.02 o
  12  11   7        0.83      -10.35     20.63 o
   1  12   7        9.65        7.97      6.42 o
   3  12   7        2.98       -6.78      6.78 o
   5  12   7        2.41        7.49      7.62 o
   7  12   7        1.55        2.05      8.65 o
   9  12   7        3.36       27.05      9.66 o
  11  12   7        8.46        4.08     10.79 o
   2  13   7       12.30        6.67      7.46 o
   4  13   7        3.26       -4.24     11.91 o
   6  13   7        0.19       -6.96      8.19 o
   8  13   7       15.29       11.71     11.66 o
   1  14   7        4.73        9.88      7.78 o
   3  14   7       17.38       23.57     10.25 o
   5  14   7        5.13       -6.78      9.52 o
   7  14   7        7.52       26.47     20.98 o
   2  15   7        1.30        5.22     11.34 o
   0   0   8     9465.64     8815.10    313.30 o
   2   0   8     1162.28     1109.72     27.72 o
   4   0   8     1019.63     1122.74     28.15 o
   6   0   8      720.22      756.09     44.01 o
   8   0   8      422.43      342.22     14.53 o
  10   0   8      601.19      658.97     23.50 o
  12   0   8      176.21      164.55     16.38 o
  14   0   8       77.77       78.62      9.64 o
  16   0   8        5.10        2.07      7.29 o
  18   0   8       19.15        7.61     12.79 o
   1   1   8      822.52      788.62     15.53 o
   3   1   8      143.25      126.79      4.46 o
   5   1   8      370.05      406.66      9.20 o
   7   1   8      247.42      225.42      7.79 o
   9   1   8      303.66      258.22      9.10 o
  11   1   8      150.59      156.10      7.87 o
  13   1   8      132.06      138.44      7.96 o
  15   1   8        1.13       -1.07      4.71 o
  17   1   8        1.51        3.34      7.21 o
   0   2   8        6.69        8.80      5.55 o
   2   2   8      536.21      705.50     14.98 o
   4   2   8      113.03      127.48      4.26 o
   6   2   8       84.71      103.42      5.82 o
   8   2   8      459.03      391.24     11.81 o
  10   2   8      202.44      199.04      8.91 o
  12   2   8      378.09      351.54     11.93 o
  14   2   8       10.22        9.80      4.90 o
  16   2   8        6.13       11.59      6.19 o
   1   3   8     4480.19     4782.13    109.18 o
   3   3   8       64.65       48.41      3.38 o
   5   3   8      534.04      522.06     13.28 o
   7   3   8      243.85      270.83     13.17 o
   9   3   8      845.10      948.37     27.58 o
  11   3   8      117.45      147.86      9.05 o
  13   3   8       12.58       23.36      6.16 o
  15   3   8        9.78        6.87      5.56 o
  17   3   8       38.99       39.15      9.87 o
   0   4   8       22.91       17.86      5.21 o
   2   4   8      145.79      157.03      6.66 o
   4   4   8      154.69      171.20      6.37 o
   6   4   8      621.02      658.32     18.08 o
   8   4   8      397.79      333.13     13.32 o
  10   4   8      132.95      117.16      8.71 o
  12   4   8       97.31       88.56      9.50 o
  14   4   8       11.31       12.38      6.06 o
  16   4   8       40.13       35.04      7.67 o
   1   5   8        8.54        2.19      3.23 o
   3   5   8      142.71      116.48      5.98 o
   5   5   8      117.40      125.04      7.97 o
   7   5   8      133.56      125.32      8.32 o
   9   5   8       73.33       83.43      9.11 o
  11   5   8       40.04       27.65      7.44 o
  13   5   8        1.88       -3.06      5.18 o
  15   5   8        0.50       -4.99      6.53 o
  17   5   8        6.39       13.38      9.96 o
   0   6   8      199.83      208.30     14.64 o
   2   6   8       16.54        7.87      4.68 o
   4   6   8      216.92      220.17      9.28 o
   6   6   8       25.22       31.30      6.31 o
   8   6   8       78.98       79.91      9.01 o
  10   6   8        9.40       -3.28      6.03 o
  12   6   8       34.90       32.97      8.28 o
  14   6   8        1.68        3.36      7.57 o
  16   6   8        7.11      -12.66     17.20 o
   1   7   8       82.16       77.77      6.00 o
   3   7   8       62.27       61.61      6.11 o
   5   7   8      183.11      179.24     10.23 o
   7   7   8        3.28       -2.13      5.44 o
   9   7   8        4.24        1.57      6.17 o
  11   7   8       21.30       41.91      8.48 o
  13   7   8       21.96       14.06      8.15 o
  15   7   8       26.53       32.27     11.55 o
   0   8   8       72.71       81.48     10.40 o
   2   8   8       63.11       67.23      6.85 o
   4   8   8     1162.09     1152.57     32.26 o
   6   8   8      660.42      726.11     23.19 o
   8   8   8       12.57       10.46      6.36 o
  10   8   8        7.51        8.25      7.65 o
  12   8   8        2.52        2.53      7.83 o
  14   8   8        2.71       -3.30      9.89 o
   1   9   8      103.69      100.69      8.20 o
   3   9   8      274.95      272.47     12.05 o
   5   9   8      201.62      186.43     12.59 o
   7   9   8       78.97       85.90      8.84 o
   9   9   8        9.58       10.20      7.32 o
  11   9   8        6.27        7.44      7.98 o
  13   9   8        2.51        1.30     12.05 o
   0  10   8       25.37       35.11      9.64 o
   2  10   8        7.72       16.27      6.48 o
   4  10   8        4.07        9.98      6.68 o
   6  10   8        3.01        1.10      6.31 o
   8  10   8        3.10        6.65      9.17 o
  10  10   8        3.15       -0.97      7.96 o
  12  10   8        3.60       -2.17      9.83 o
   1  11   8        1.20        2.31      6.75 o
   3  11   8        2.88        3.96      7.03 o
   5  11   8        2.19        8.71      6.83 o
   7  11   8        8.30       15.37      7.71 o
   9  11   8       22.70       24.78      8.20 o
  11  11   8        0.57      -10.68     10.68 o
   0  12   8        9.32        7.58      9.80 o
   2  12   8        5.19        2.88      7.91 o
   4  12   8       11.99       -6.19      7.73 o
   6  12   8        6.22       15.84     15.74 o
   8  12   8        8.16       15.20      8.24 o
  10  12   8        3.67       -2.74     10.79 o
   1  13   8       24.80       37.41      8.25 o
   3  13   8        3.34       -5.84      9.02 o
   5  13   8        4.13       10.43      9.19 o
   7  13   8       13.44        1.91     10.33 o
   9  13   8        0.86       -3.05     19.00 o
   0  14   8        4.63        2.48     11.10 o
   2  14   8       11.84       21.84      8.75 o
   4  14   8        3.62       -1.05     15.34 o
   6  14   8        9.70        8.84     19.82 o
   2   1   9      368.86      397.38      9.31 o
   4   1   9      315.73      298.94      7.36 o
   6   1   9      234.35      238.02     10.00 o
   8   1   9      535.80      579.39     14.70 o
  10   1   9      115.94      140.94      7.40 o
  12   1   9       40.18       30.38      5.42 o
  14   1   9        3.01        7.60      5.02 o
  16   1   9        9.45        3.98      5.83 o
   1   2   9       62.29       65.42      5.68 o
   3   2   9      502.73      490.41     18.25 o
   5   2   9     1360.52     1245.70     29.06 o
   7   2   9      290.83      284.20     11.84 o
   9   2   9      291.77      282.95     11.45 o
  11   2   9      158.39      151.32      8.67 o
  13   2   9       26.27       21.13      5.64 o
  15   2   9       26.84       51.05      6.51 o
  17   2   9       18.11       26.77     12.21 o
   2   3   9      186.75      212.91      7.59 o
   4   3   9      233.90      212.48      7.62 o
   6   3   9      156.45      178.35      9.99 o
   8   3   9     1639.66     1618.62     41.74 o
  10   3   9      438.82      393.74     14.25 o
  12   3   9       28.72       23.51      6.16 o
  14   3   9       12.73       18.01      5.61 o
  16   3   9        9.59       25.07      7.39 o
   1   4   9      574.44      461.65     11.71 o
   3   4   9       33.19       29.07      3.89 o
   5   4   9      146.98      158.98      7.80 o
   7   4   9      405.88      412.78     17.41 o
   9   4   9      544.77      511.65     28.01 o
  11   4   9       81.52       86.99      9.81 o
  13   4   9       30.37       30.73      7.36 o
  15   4   9       15.84       14.64      6.83 o
   2   5   9       94.27      113.37      6.19 o
   4   5   9      100.72       95.64      7.60 o
   6   5   9       64.61       66.18      9.11 o
   8   5   9      407.64      458.20     18.98 o
  10   5   9       22.07       18.32      7.16 o
  12   5   9        3.17       -5.41      6.21 o
  14   5   9        2.07       -1.61     10.29 o
  16   5   9        3.69       -9.22     10.21 o
   1   6   9       50.57       58.06      5.21 o
   3   6   9       82.69       78.85      5.98 o
   5   6   9      171.32      146.94      9.30 o
   7   6   9       67.39       65.17      7.45 o
   9   6   9       31.78       36.38      7.98 o
  11   6   9       25.93       19.21      7.85 o
  13   6   9        4.96        9.34      7.79 o
  15   6   9       12.24        7.88     11.04 o
   2   7   9      281.58      265.10     10.21 o
   4   7   9       38.47       31.20      6.40 o
   6   7   9      232.71      246.30     12.32 o
   8   7   9      185.25      208.37     16.93 o
  10   7   9       60.90       66.94      9.86 o
  12   7   9        8.49       -0.32      7.13 o
  14   7   9       31.30       40.50     10.05 o
   1   8   9        6.61        2.73      4.82 o
   3   8   9       76.54      105.59      8.89 o
   5   8   9      281.85      349.46     15.23 o
   7   8   9       32.72       33.05      9.58 o
   9   8   9        2.39        6.39      7.68 o
  11   8   9        8.39       -2.09      7.36 o
  13   8   9       10.93        9.82      8.89 o
   2   9   9      115.41      112.40      8.52 o
   4   9   9       11.78       20.21      7.16 o
   6   9   9       43.20       45.15      9.00 o
   8   9   9       51.80       53.38      8.52 o
  10   9   9        2.37        3.11      8.71 o
  12   9   9       13.06       21.12      9.15 o
   1  10   9       16.32       11.18      9.38 o
   3  10   9        4.02       -3.11      6.22 o
   5  10   9       18.46       21.17      8.99 o
   7  10   9        5.50       13.80      6.95 o
   9  10   9       14.30        3.85      8.25 o
  11  10   9        6.80        1.25      9.01 o
   2  11   9       13.90       27.08      9.15 o
   4  11   9        3.41        4.03      6.71 o
   6  11   9        0.02        4.37      7.02 o
   8  11   9        8.86       33.32      8.70 o
  10  11   9        2.25       -7.15      9.80 o
   1  12   9       14.19       16.10      6.84 o
   3  12   9        5.58       12.30      8.38 o
   5  12   9        9.88        3.16      8.39 o
   7  12   9        3.49       -7.24      7.24 o
   9  12   9        5.27       10.34     11.19 o
   2  13   9        0.93        4.42      7.97 o
   4  13   9        1.24       13.52      9.38 o
   6  13   9        2.22        4.06     10.51 o
   1  14   9        2.86       16.09     12.83 o
   3  14   9        3.50       -6.27     13.56 o
   0   0  10      770.80      526.68     25.14 o
   2   0  10       41.38       43.00      6.71 o
   4   0  10      225.25      246.93     11.01 o
   6   0  10      624.63      628.45     25.29 o
   8   0  10        6.30       12.87      5.55 o
  10   0  10       41.62       51.14     11.08 o
  12   0  10       88.62      120.38     18.93 o
  14   0  10        3.84        8.93      9.95 o
  16   0  10       76.81      116.09     14.85 o
   1   1  10        5.78        1.13      2.31 o
   3   1  10       17.73       19.75      2.83 o
   5   1  10      281.01      277.61     11.67 o
   7   1  10      361.13      409.92     13.65 o
   9   1  10       64.88       62.19      6.09 o
  11   1  10       28.93       31.15      5.57 o
  13   1  10       58.96       57.14      7.19 o
  15   1  10        4.22        2.90      5.72 o
   0   2  10      108.89       97.43      7.05 o
   2   2  10      102.98       93.74      4.93 o
   4   2  10      247.39      244.48      9.24 o
   6   2  10     1166.58     1053.39     32.65 o
   8   2  10      175.42      190.08      9.52 o
  10   2  10       55.22       40.20      6.24 o
  12   2  10       40.28       36.17      6.25 o
  14   2  10       13.61       12.78      5.96 o
  16   2  10       47.23       63.72      8.32 o
   1   3  10      388.37      380.25     12.14 o
   3   3  10      324.95      380.14     11.59 o
   5   3  10      641.83      605.68     24.08 o
   7   3  10       72.16       78.57      8.70 o
   9   3  10      246.33      272.08     14.77 o
  11   3  10      202.94      188.88     13.37 o
  13   3  10       13.34       28.41      6.44 o
  15   3  10        6.59       17.72      7.11 o
   0   4  10      451.49      471.16     19.33 o
   2   4  10       74.03       72.62      5.42 o
   4   4  10      208.95      213.45      9.22 o
   6   4  10        1.14        4.29      5.83 o
   8   4  10      129.79      154.30     11.23 o
  10   4  10       50.02       53.29      8.73 o
  12   4  10       23.68       21.63      7.72 o
  14   4  10       52.57       52.12      8.58 o
  16   4  10        7.40        7.43      9.76 o
   1   5  10      400.94      403.73     12.17 o
   3   5  10       92.77       91.39      6.48 o
   5   5  10       88.84       80.49      7.40 o
   7   5  10       25.50       29.86      7.37 o
   9   5  10      104.58      113.18     23.68 o
  11   5  10      119.10      118.55     11.94 o
  13   5  10       35.52       38.21      9.00 o
  15   5  10        6.41       12.28      9.11 o
   0   6  10      148.76      123.08     10.72 o
   2   6  10       11.83        2.31      4.25 o
   4   6  10        8.41        6.33      4.71 o
   6   6  10      603.53      606.85     32.55 o
   8   6  10        9.11        8.09      6.99 o
  10   6  10       35.12       28.18      8.32 o
  12   6  10        3.11       -2.05      8.71 o
  14   6  10       13.74        6.91      8.99 o
   1   7  10       62.20       51.04      5.98 o
   3   7  10       10.05        6.37      4.95 o
   5   7  10      106.63      115.75      9.63 o
   7   7  10       53.14       64.31      9.34 o
   9   7  10       40.08       55.41      9.55 o
  11   7  10       20.63       17.17     11.41 o
  13   7  10       22.05        3.23      9.13 o
   0   8  10      488.30      488.82     23.04 o
   2   8  10      121.09      129.13      8.27 o
   4   8  10      284.97      268.30     13.47 o
   6   8  10       39.05       28.87      7.05 o
   8   8  10      107.99       99.72     11.35 o
  10   8  10       13.80       12.59      8.48 o
  12   8  10        1.54        5.16      8.96 o
   1   9  10        1.21        2.24      5.79 o
   3   9  10      138.75      145.91     12.97 o
   5   9  10       69.76       58.12      8.42 o
   7   9  10       25.26       24.00     11.82 o
   9   9  10       46.19       53.67     10.67 o
  11   9  10        5.53        6.67      8.80 o
  13   9  10       13.53       30.94     14.70 o
   0  10  10      294.43      333.60     20.25 o
   2  10  10       13.33       18.15      7.52 o
   4  10  10       56.45       74.49      9.25 o
   6  10  10        7.76        8.00      6.99 o
   8  10  10        5.17        4.23      8.43 o
  10  10  10       13.79       17.90      9.64 o
   1  11  10        2.72       11.82      7.39 o
   3  11  10        7.62       -6.62      6.62 o
   5  11  10        1.96        9.20      7.09 o
   7  11  10        3.14        9.94      7.78 o
   9  11  10        2.06       -5.75      9.92 o
   0  12  10       51.03       58.09     19.85 o
   2  12  10        0.09        4.17      8.61 o
   4  12  10        4.95       24.19      9.42 o
   6  12  10        2.42        7.95      8.38 o
   8  12  10        0.81      -11.98     11.98 o
   1  13  10       17.78       32.19      9.71 o
   3  13  10        3.68        5.52     11.72 o
   5  13  10        4.01        5.74     12.81 o
   0  14  10        3.43       11.11     20.16 o
   2   1  11        4.33        5.79      2.68 o
   4   1  11      130.62      112.82      6.90 o
   6   1  11       96.17      114.04      8.51 o
   8   1  11      129.78      116.32      7.91 o
  10   1  11      220.04      211.11     11.98 o
  12   1  11       36.23       34.17      6.77 o
  14   1  11       43.07       45.64      7.99 o
  16   1  11        7.15        3.77      7.14 o
   1   2  11        2.20       10.93      3.38 o
   3   2  11      126.36      109.20      6.19 o
   5   2  11       92.34       79.43      7.46 o
   7   2  11       71.63       88.92      8.26 o
   9   2  11       64.09       72.78      8.17 o
  11   2  11        5.56        2.81      5.56 o
  13   2  11       39.72       42.16      7.67 o
  15   2  11       14.06       25.62      7.61 o
   2   3  11      472.96      391.83     11.76 o
   4   3  11       23.17       11.56      5.03 o
   6   3  11      256.38      276.51     14.32 o
   8   3  11       10.33        5.90      6.44 o
  10   3  11       88.92       86.76     12.69 o
  12   3  11       18.36       14.22      6.69 o
  14   3  11        3.40        1.11      6.98 o
   1   4  11       84.50       75.49      5.41 o
   3   4  11      100.89      112.04      7.39 o
   5   4  11      411.76      368.94     14.45 o
   7   4  11      159.55      147.02     11.61 o
   9   4  11       50.59       39.79      8.47 o
  11   4  11       22.32       15.09      7.78 o
  13   4  11        2.96        2.64      6.74 o
  15   4  11       20.25       20.84     17.32 o
   2   5  11      194.98      166.01      8.85 o
   4   5  11       21.04        8.02      4.81 o
   6   5  11       61.36       61.36      9.10 o
   8   5  11       31.93       17.67      8.22 o
  10   5  11      228.50      223.60     14.81 o
  12   5  11       25.98       11.08     11.70 o
  14   5  11       27.27       52.55     11.22 o
   1   6  11      171.10      146.00      7.78 o
   3   6  11       50.27       38.28      5.96 o
   5   6  11      124.91      142.73     12.29 o
   7   6  11       52.43       50.33      8.74 o
   9   6  11       24.21       13.88      8.06 o
  11   6  11        9.41        8.46      8.79 o
  13   6  11       10.10       -2.41      8.51 o
   2   7  11       95.96       86.68      7.44 o
   4   7  11       14.15       17.18      6.55 o
   6   7  11       28.90       28.89      7.95 o
   8   7  11      118.63      135.48     17.05 o
  10   7  11       52.34       70.67     10.97 o
  12   7  11        2.83        8.31      9.01 o
   1   8  11      144.65      174.49      9.45 o
   3   8  11      146.28      151.19     10.74 o
   5   8  11       28.71       40.71      7.57 o
   7   8  11        1.89        1.73      7.03 o
   9   8  11       11.98       16.05      8.00 o
  11   8  11       22.63       26.16     10.00 o
  13   8  11       12.53        8.42     12.24 o
   2   9  11       35.80       44.23      8.21 o
   4   9  11       19.89       32.37      7.87 o
   6   9  11        7.56        2.16      6.82 o
   8   9  11        9.15        5.82      8.38 o
  10   9  11        0.07       -7.19      8.39 o
  12   9  11       10.46        5.25     12.92 o
   1  10  11       42.48       38.73      8.37 o
   3  10  11       71.92       65.47      9.32 o
   5  10  11        8.21       10.93      7.34 o
   7  10  11       14.30       12.04      8.89 o
   9  10  11        1.13        4.54      9.18 o
   2  11  11        3.25        0.32      8.00 o
   4  11  11        1.70       -1.06      7.41 o
   6  11  11        7.04        4.86     10.54 o
   8  11  11       12.05       12.59     11.07 o
   1  12  11        0.58       -3.18      7.85 o
   3  12  11        4.87        5.39      8.99 o
   5  12  11        0.17       10.86      9.70 o
   7  12  11        6.40       -2.03     10.75 o
   2  13  11        1.30       -4.23     11.58 o
   4  13  11        0.60      -15.53     15.53 o
   0   0  12       78.07       86.25     10.74 o
   2   0  12        8.91        4.97      4.72 o
   4   0  12     1644.85     1477.76     62.47 o
   6   0  12      435.63      459.95     27.76 o
   8   0  12      127.00      159.07     51.91 o
  10   0  12       44.72       58.38     12.81 o
  12   0  12       41.89       41.60     10.37 o
  14   0  12       29.15       44.04     11.90 o
   1   1  12       45.01       48.06      5.64 o
   3   1  12      658.74      677.02     21.03 o
   5   1  12      253.15      268.11     14.55 o
   7   1  12      101.70       87.85      9.85 o
   9   1  12       58.21       65.69      9.47 o
  11   1  12        2.93        5.14      7.44 o
  13   1  12        7.61        9.22      7.87 o
  15   1  12       14.73       19.36      8.34 o
   0   2  12       28.10        6.31      8.27 o
   2   2  12      153.02      153.88      6.45 o
   4   2  12      512.41      509.72     17.98 o
   6   2  12       55.28       40.67      6.75 o
   8   2  12        1.79        2.78      8.51 o
  10   2  12        1.97        4.44      6.82 o
  12   2  12        2.69        0.69     10.90 o
  14   2  12        4.51        2.59      8.64 o
   1   3  12      141.19      141.84      6.73 o
   3   3  12      356.81      367.20     12.96 o
   5   3  12      121.34      116.06     20.58 o
   7   3  12       18.64       19.40      6.99 o
   9   3  12      109.34      120.47      9.97 o
  11   3  12      120.08       93.37      9.88 o
  13   3  12       20.12       24.67      8.03 o
  15   3  12        8.63        8.79     13.12 o
   0   4  12        9.27       10.97      6.84 o
   2   4  12      127.21      125.78      7.26 o
   4   4  12      291.67      310.83     19.00 o
   6   4  12      213.20      206.10     13.23 o
   8   4  12       60.61       73.56      9.99 o
  10   4  12       34.36       12.96      7.42 o
  12   4  12       71.45       77.51     12.72 o
  14   4  12       13.45       16.01      8.86 o
   1   5  12       18.15       15.67      4.78 o
   3   5  12       84.33      101.60     14.68 o
   5   5  12      142.92      163.24     11.94 o
   7   5  12       20.31       32.05      9.67 o
   9   5  12       22.84       27.94      8.30 o
  11   5  12        1.64        6.97      7.70 o
  13   5  12       10.36        3.01      8.47 o
   0   6  12       52.22       74.69     10.05 o
   2   6  12      105.53       94.27      7.84 o
   4   6  12       39.20       40.30     12.11 o
   6   6  12        9.97       13.08      6.94 o
   8   6  12      101.48      129.09     12.19 o
  10   6  12       31.20        9.95     18.59 o
  12   6  12       32.68       24.42      9.62 o
   1   7  12       90.68      105.66      8.53 o
   3   7  12       20.21       17.24      5.94 o
   5   7  12       28.61       16.89      7.01 o
   7   7  12       53.36       61.02     10.09 o
   9   7  12       35.29       27.77      9.13 o
  11   7  12       56.55       73.40     11.82 o
  13   7  12       21.77       17.91     24.00 o
   0   8  12       76.34       71.97     10.06 o
   2   8  12       30.03       39.78      7.11 o
   4   8  12       14.68       10.65      6.71 o
   6   8  12       17.75        9.12     11.59 o
   8   8  12       13.85       20.59     11.68 o
  10   8  12        9.28       -4.07      8.50 o
  12   8  12        1.28       16.00     14.58 o
   1   9  12      146.13      138.14     10.16 o
   3   9  12        2.25        8.54      6.93 o
   5   9  12       11.35       16.21      7.17 o
   7   9  12        6.34        0.61     13.59 o
   9   9  12       24.26       30.14     10.08 o
  11   9  12        3.84        3.71     20.21 o
   0  10  12       51.29       55.29     19.17 o
   2  10  12       22.58       24.24      8.20 o
   4  10  12        1.36        1.89      7.08 o
   6  10  12        9.46        2.78     10.10 o
   8  10  12        1.92        5.17      9.75 o
   1  11  12       60.84       94.08     11.38 o
   3  11  12        1.63        6.06      8.77 o
   5  11  12        3.08        0.06     10.17 o
   7  11  12        1.03       -4.51     12.67 o
   0  12  12        2.21       14.63     14.75 o
   2  12  12       16.98       22.01     10.88 o
   4  12  12        3.46       -7.18      9.00 o
   2   1  13       92.50      101.58      6.66 o
   4   1  13      420.57      443.50     19.33 o
   6   1  13       35.87       53.14      8.73 o
   8   1  13      143.16      133.86     13.11 o
  10   1  13       16.31       10.50      7.19 o
  12   1  13        8.45       11.19      8.23 o
  14   1  13        6.40        0.74     11.28 o
   1   2  13       36.75       33.97      4.72 o
   3   2  13      920.96      935.22     31.27 o
   5   2  13       45.26       24.74      7.45 o
   7   2  13      112.03      121.35     11.31 o
   9   2  13       64.71       65.03      9.84 o
  11   2  13        9.45       14.10      8.09 o
  13   2  13       11.61        9.61      8.58 o
   2   3  13       11.74        5.28      5.25 o
   4   3  13       94.46       96.63      8.64 o
   6   3  13       99.92      107.00      9.98 o
   8   3  13       17.11       11.05      7.20 o
  10   3  13        2.41       -2.02      6.94 o
  12   3  13        1.39       -2.17      7.88 o
  14   3  13       37.55       38.77     15.46 o
   1   4  13       67.17       61.81      6.09 o
   3   4  13       27.03       14.71      6.22 o
   5   4  13       77.55       81.21      9.88 o
   7   4  13       38.69       44.19      8.76 o
   9   4  13        4.30        3.04      7.44 o
  11   4  13       36.78       33.34      8.29 o
  13   4  13       23.16       17.87     11.21 o
   2   5  13        5.03        3.23      5.00 o
   4   5  13      109.18      121.61      9.50 o
   6   5  13       10.52       -4.03      6.45 o
   8   5  13      121.69      168.85     16.35 o
  10   5  13       72.98       89.51     11.74 o
  12   5  13       32.76       37.21     10.33 o
   1   6  13       40.07       35.53      6.55 o
   3   6  13       85.24      102.32      8.46 o
   5   6  13       14.18       11.07      7.28 o
   7   6  13       27.35       14.73      8.15 o
   9   6  13       14.78        5.09      9.63 o
  11   6  13        5.78        0.45      8.35 o
   2   7  13       93.74      123.02      9.28 o
   4   7  13       52.22       65.23      8.80 o
   6   7  13        9.44        4.51     12.09 o
   8   7  13       23.66       17.96      8.25 o
  10   7  13       36.75       55.91     11.16 o
   1   8  13       25.92       23.99      6.85 o
   3   8  13        0.51       -4.56      6.24 o
   5   8  13       22.27       24.35      8.94 o
   7   8  13        3.94        5.99      7.99 o
   9   8  13       11.07        0.23     10.86 o
  11   8  13        3.95        2.89     13.55 o
   2   9  13       98.71       92.47     10.27 o
   4   9  13        2.44       -4.59      7.04 o
   6   9  13        4.15       -1.70      7.77 o
   8   9  13       12.82       18.87      9.81 o
   1  10  13        2.14        5.93      9.17 o
   3  10  13       24.88       25.42      8.68 o
   5  10  13        3.28       11.68      8.18 o
   7  10  13        7.26       23.75     15.92 o
   2  11  13       15.83       21.02      8.60 o
   4  11  13        0.37       -3.86     10.13 o
   6  11  13        7.16       17.09     14.50 o
   1  12  13        3.70       17.00     15.09 o
   0   0  14      102.29       77.38     11.87 o
   2   0  14      391.71      402.45     63.19 o
   4   0  14      446.39      459.28     40.52 o
   6   0  14      247.95      212.00     20.30 o
   8   0  14       22.57       11.24     10.46 o
  10   0  14       46.63       54.74     14.06 o
  12   0  14       24.36       66.11     22.29 o
   1   1  14      287.28      304.68     10.38 o
   3   1  14       35.80       38.44      7.98 o
   5   1  14        3.58       10.61      6.84 o
   7   1  14        3.93        5.52      7.34 o
   9   1  14       19.41        4.84      7.85 o
  11   1  14       11.69        5.85      9.43 o
  13   1  14        5.63       -1.02     11.67 o
   0   2  14      181.73      158.76     11.00 o
   2   2  14       28.95       44.98      7.11 o
   4   2  14       42.42       27.97      7.56 o
   6   2  14       16.11       11.76      7.14 o
   8   2  14       22.15       14.14      7.67 o
  10   2  14        0.46        0.27      7.11 o
  12   2  14       11.76       19.69      9.85 o
   1   3  14      108.90      109.63      8.15 o
   3   3  14      202.03      190.89     12.82 o
   5   3  14       40.79       62.27     10.61 o
   7   3  14       18.27       16.48      7.75 o
   9   3  14       15.03        6.40      7.84 o
  11   3  14        4.80        6.01      8.72 o
  13   3  14        0.35       -6.92     12.78 o
   0   4  14       90.50       91.39      8.48 o
   2   4  14        0.21       -4.55      4.55 o
   4   4  14       26.69       30.18      7.92 o
   6   4  14       18.58       10.26      6.87 o
   8   4  14       12.76        8.12      7.54 o
  10   4  14       21.26       30.02      8.57 o
  12   4  14        2.31       19.17     13.81 o
   1   5  14      136.36      148.71     11.88 o
   3   5  14      100.55      116.15      9.57 o
   5   5  14       26.09       50.33      9.26 o
   7   5  14       72.27       85.06     11.10 o
   9   5  14        7.84        9.58      7.88 o
  11   5  14        1.63        6.81     20.89 o
   0   6  14      154.60      168.05     15.03 o
   2   6  14        0.06        0.74      5.52 o
   4   6  14       13.04       18.02      7.59 o
   6   6  14       29.75       42.17      9.28 o
   8   6  14        6.85       16.29      8.53 o
  10   6  14        5.68       -4.44      9.84 o
   1   7  14       15.66       25.50      6.29 o
   3   7  14        2.88        1.37      6.46 o
   5   7  14        9.83       -1.41      6.94 o
   7   7  14        5.07       15.72      8.83 o
   9   7  14        9.49        1.66      8.73 o
   0   8  14        3.98       19.31      9.82 o
   2   8  14       17.35       16.45      7.00 o
   4   8  14        2.56        0.26      6.55 o
   6   8  14        4.38       -0.69      8.26 o
   8   8  14        1.02        4.34     10.33 o
   1   9  14       43.70       28.47      7.84 o
   3   9  14        3.26        4.58      7.57 o
   5   9  14        1.75       -2.98      8.54 o
   7   9  14        4.74        7.14     14.32 o
   0  10  14       12.36        1.83     10.83 o
   2  10  14       12.61       11.96      7.91 o
   4  10  14       10.14        5.95      9.24 o
   6  10  14        4.19       -0.67     14.01 o
   1  11  14       22.87        2.37     14.38 o
   2   1  15      359.36      322.11     16.37 o
   4   1  15       34.32       41.73      8.72 o
   6   1  15       62.15       85.26     11.76 o
   8   1  15        7.99        3.78      7.80 o
  10   1  15       14.16        9.63      8.33 o
  12   1  15        7.46        1.98     12.73 o
   1   2  15       38.73       36.18      7.07 o
   3   2  15        1.48        5.01      6.91 o
   5   2  15       32.08       18.59      7.88 o
   7   2  15        0.03        7.95      8.06 o
   9   2  15        4.01        1.22      7.42 o
  11   2  15       17.80       25.63     14.88 o
   2   3  15       11.71       21.23      6.59 o
   4   3  15       25.42       33.95     12.07 o
   6   3  15       29.46       13.79      7.75 o
   8   3  15        1.44        7.30      7.65 o
  10   3  15        3.13       -6.58      8.08 o
   1   4  15       22.25       28.04      6.48 o
   3   4  15       11.99        9.16      7.43 o
   5   4  15       24.04       14.46     14.53 o
   7   4  15        4.36       -2.21      7.77 o
   9   4  15        8.36       17.91      8.88 o
  11   4  15        5.25        7.57     12.72 o
   2   5  15        0.59        1.34      6.48 o
   4   5  15       87.02       64.58     12.15 o
   6   5  15       29.75       40.74     15.08 o
   8   5  15        6.78        8.60      8.85 o
  10   5  15        3.99       -6.41     12.43 o
   1   6  15        6.71        3.56      5.55 o
   3   6  15       24.11       20.74      8.19 o
   5   6  15       12.67       15.87      8.45 o
   7   6  15       13.67       23.87      9.33 o
   9   6  15        8.09       10.83     12.92 o
   2   7  15       16.47        8.43      7.16 o
   4   7  15        4.93        9.70      8.20 o
   6   7  15       13.68       12.37      9.20 o
   8   7  15        2.46        5.74     13.48 o
   1   8  15        3.02        7.97      7.13 o
   3   8  15        8.20       18.75      8.02 o
   5   8  15        7.68       10.29      9.07 o
   7   8  15        3.22        8.13     14.71 o
   2   9  15        8.61        6.81      8.26 o
   4   9  15        4.34        4.54     10.81 o
   1  10  15        2.35       -7.65     11.95 o
   3  10  15        7.67       35.26     22.35 o
   0   0  16      728.02      862.01     59.29 o
   2   0  16      278.91      288.76     23.12 o
   4   0  16       48.47       64.57     16.04 o
   6   0  16        7.99       11.17     11.76 o
   8   0  16       28.49       26.07     14.00 o
  10   0  16       95.89      145.94     31.75 o
   1   1  16      181.37      164.61     12.46 o
   3   1  16        6.22        3.34      7.06 o
   5   1  16       49.01       41.31      9.32 o
   7   1  16        9.77       12.48     11.55 o
   9   1  16       26.00        9.11      9.36 o
   0   2  16        6.59        6.82      9.89 o
   2   2  16        1.41        3.94      6.60 o
   4   2  16        1.49       11.69      7.57 o
   6   2  16        9.64        8.97      8.38 o
   8   2  16        4.20       15.94      9.30 o
  10   2  16        0.48       -6.45     11.82 o
   1   3  16        1.75       -2.16      6.69 o
   3   3  16       20.47       14.70      8.45 o
   5   3  16       60.56       69.12     10.77 o
   7   3  16        4.14       14.75      8.86 o
   9   3  16        1.10       13.20     13.27 o
   0   4  16        9.04        4.46     10.45 o
   2   4  16       12.36        6.69      7.72 o
   4   4  16       26.71       25.66      8.88 o
   6   4  16        2.53        4.25      8.17 o
   8   4  16        4.82       11.80      9.01 o
   1   5  16       22.50       22.60     12.91 o
   3   5  16       35.39       52.68     10.08 o
   5   5  16        1.58       20.05      9.04 o
   7   5  16        0.68       -7.57      8.38 o
   9   5  16        2.76      -11.31     11.31 o
   0   6  16       23.82       24.99     10.51 o
   2   6  16       11.88        6.73      8.51 o
   4   6  16        1.12        8.27      9.85 o
   6   6  16       27.46       49.45     13.14 o
   8   6  16       17.72       15.62     13.47 o
   1   7  16        6.09        9.89      7.95 o
   3   7  16        0.56        1.89      8.43 o
   5   7  16        0.86       -9.50      9.50 o
   7   7  16        8.65       -7.72     12.42 o
   0   8  16        7.94        0.55     10.43 o
   2   8  16        0.21       -7.73      7.73 o
   4   8  16        0.25       15.48     11.77 o
   1   9  16        0.51        5.25     10.16 o
   2   1  17        4.13        4.26      7.52 o
   4   1  17       58.39       46.40      9.87 o
   6   1  17        1.83        1.41     10.45 o
   8   1  17        0.56       -3.25     12.92 o
   1   2  17       23.07        2.75     15.79 o
   3   2  17       83.94       95.61     11.43 o
   5   2  17        0.53        2.25      7.91 o
   7   2  17        2.00        3.84      8.74 o
   2   3  17        3.22       -7.27      7.27 o
   4   3  17        4.68        6.39      8.22 o
   6   3  17        6.25       17.15      9.36 o
   8   3  17        1.94       -6.09     11.37 o
   1   4  17        1.42        6.12     10.31 o
   3   4  17        7.36       14.65      8.81 o
   5   4  17       12.71       11.34      9.27 o
   7   4  17        0.68        2.14     13.30 o
   2   5  17       16.52       17.26     19.43 o
   4   5  17       19.30       30.28     10.45 o
   6   5  17       20.40       26.75     14.57 o
   1   6  17        1.05       -3.70      9.22 o
   3   6  17       14.66        8.19      9.06 o
   5   6  17        4.73       20.39     11.64 o
   2   7  17        1.49       -8.75     18.23 o
   2   0  18       33.77       53.62     20.16 o
   4   0  18       62.32       74.68     16.15 o
   6   0  18       10.70       16.56     20.55 o
   1   1  18       25.46       28.87     18.58 o
   3   1  18       35.85       22.87      8.99 o
   5   1  18        5.96        9.29      8.91 o
   2   2  18        5.60       -2.73      9.50 o
   4   2  18        5.16        2.34     11.39 o
   6   2  18        5.32       10.22     13.01 o
   1   3  18       10.12        4.59     16.17 o
   3   3  18       16.01       13.56      8.51 o
   5   3  18        5.45        8.94     10.30 o
   2   4  18        1.21      -14.73     14.84 o
   4   4  18        0.16        8.83     10.84 o
   1   5  18        4.49       -3.26     18.79 o
   3   5  18        0.09      -16.52     16.52 o
   2   1  19        2.37        9.65     19.95 o
 
